# Supplementary material for: Patient-Reported Experiences of Breast Cancer Screening, Diagnosis, and Treatment Delay, and Telemedicine Adoption during COVID-19
Source: Curr Oncol. 2022 Aug 20;29(8):5919–32. doi: 10.3390/curroncol29080467 (PMC9406797; doi:10.3390/curroncol29080467)
Supplement: Supplementary file 1 [file curroncol-29-00467-s001.zip]

Archive with 1 entries (1 files):
- curroncol-1829440-supplementary.pdf
